# Supplementary material for: HyU: Hybrid Unmixing for longitudinal in vivo imaging of low signal-to-noise fluorescence
Source: Nat Methods. 2023 Jan 19;20(2):248–58. doi: 10.1038/s41592-022-01751-5 (PMC9911352; doi:10.1038/s41592-022-01751-5)
Supplement: Supplementary file 8 — Supplementary Code [file 41592_2022_1751_MOESM8_ESM.zip]

Archive with 1 entries (1 files):
- timelapse_zeropad_zslices.py
