# Supplementary material for: HyU: Hybrid Unmixing for longitudinal in vivo imaging of low signal-to-noise fluorescence
Source: Nat Methods. 2023 Jan 19;20(2):248–58. doi: 10.1038/s41592-022-01751-5 (PMC9911352; doi:10.1038/s41592-022-01751-5)
Supplement: Supplementary file 8 — Supplementary Code [file 41592_2022_1751_MOESM8_ESM.zip › timelapse_zeropad_zslices.py]

import os
import numpy as np
import tifffile as tf
import re

in_dir = "timelapse-FL/timelapse"
filepath_list = [os.path.join(in_dir, fn) for fn in os.listdir(in_dir) if ('hyum' in fn) and (fn.endswith('tif'))]
ch = np.array([int(re.findall('_c(\d+)', file)[0]) for file in filepath_list]).max() + 1
raw_image = tf.TiffFile(filepath_list[0])
full_shape = list(raw_image.series[0].shape)
for filepath in filepath_list:
    image_raw = tf.TiffFile(filepath)
    raw_shape = image_raw.series[0].shape
    for el_ind, el in enumerate(raw_shape):
        full_shape[el_ind] = np.max((full_shape[el_ind], el))

final_image = np.zeros((len(filepath_list), )+tuple(full_shape))
for f_ind, filepath in enumerate(filepath_list):
    image_raw = tf.TiffFile(filepath)
    raw_shape = image_raw.series[0].shape
    final_image[f_ind, slice(0, raw_shape[0]), slice(0, raw_shape[1]), slice(0, raw_shape[2])] = image_raw.asarray()

final_image_reshaped = final_image.reshape((int(final_image.shape[0]/ch), ch, final_image.shape[1], final_image.shape[2], final_image.shape[3]))
final_image_reshaped = final_image_reshaped.transpose(0, 2, 1, 3, 4)
final_image_reshaped = final_image_reshaped.astype("uint16")
tf.imwrite(os.path.join(in_dir,'timelapse_full.tif'), final_image_reshaped, imagej=True)
